# Supplementary material for: Microbiological and Mycotoxicological Quality of Common Wheat in Romania in the Extremely Dry 2023–2024 Agricultural Year
Source: Toxins (Basel). 2025 Mar 22;17(4):154. doi: 10.3390/toxins17040154 (PMC12030849; doi:10.3390/toxins17040154)
Supplement: Supplementary file 1 [file toxins-17-00154-s001.zip]

Archive with 1 entries (1 files):
- toxins-3491964-supplementary.pdf
